# Supplementary material for: A Modular Approach to Atropisomeric Bisphosphines of Diversified Electronic Density on Phosphorus Atoms
Source: Molecules. 2022 Aug 27;27(17):5504. doi: 10.3390/molecules27175504 (PMC9457989; doi:10.3390/molecules27175504)
Supplement: Supplementary file 1 [file molecules-27-05504-s001.zip]

Archive with 1 entries (1 files):
- molecules-1855524-supplementary.pdf
